# Supplementary material for: Super-Cationic Peptide Dendrimers—Synthesis and Evaluation as Antimicrobial Agents
Source: Antibiotics (Basel). 2021 Jun 10;10(6):695. doi: 10.3390/antibiotics10060695 (PMC8228121; doi:10.3390/antibiotics10060695)
Supplement: Supplementary file 1 [file antibiotics-10-00695-s001.zip]

Archive with 1 entries (1 files):
- antibiotics-1245431-supplementary.pdf
